# Supplementary material for: Impact of the circadian nuclear receptor REV-ERBα in dorsal raphe 5-HT neurons on social interaction behavior, especially social preference
Source: Exp Mol Med. 2023 Aug 3;55(8):1806–19. doi: 10.1038/s12276-023-01052-7 (PMC10474013; doi:10.1038/s12276-023-01052-7)
Supplement: Supplementary file 2 — supplementary table [file 12276_2023_1052_MOESM2_ESM.xlsx]

## Sheet: related to Figure 2
Raw data of investigation time (sec) related to indicated figures
The investigation time (sec) were summarized in tables, and each subject mouse spent in the sniffing zone of each chamber during the social interaction test were measured.
Figure 2c						Figure 2d
Group	Control					Group	5-HTDR-specific
Side	Empty		Novel mouse				REV-ERBα cKO
Circadian time	CT00	CT12	CT00	CT12		Side	Empty		Novel mouse
Investigation time (sec)	87.2206	149.783	187.321	166.7		Circadian time	CT00	CT12	CT00	CT12
	85.2853	149.516	239.506	176.844		Investigation time (sec)	132.833	98.365	119.553	183.584
	84.8515	137.171	292.893	154.521			155.956	186.22	158.425	150.083
	127.294	76.4431	207.474	272.239			137.037	160.327	120.487	171.471
	88.1882	77.8111	189.89	202.703			100.634	104.905	190.324	276.176
	130.597	114.414	129.463	154.888			192.833	200.365	179.553	177.584
	59.4261	68.6353	163.597	124.057			155.956	150.22	158.425	138.083
Mean of	95.18 ± 10.85	106.1488 ± 10.2207	208.0526 ± 45.7199	182.63 ± 23.3			173.037	148.327	138.487	123.471
standard error							148.634	152.905	142.324	156.176
						Mean of standard error	146.66 ± 10.54	147.173265 ± 10.986102	150.918 ± 8.711	172.0785 ± 16.50456
Figure 2e						Figure 2f
Group	Control					Group	5-HTDR-specific
Side	Novel mouse		Familiar mouse				REV-ERBα cKO
Circadian time	CT00	CT12	CT00	CT12		Side	Novel mouse		Familiar mouse
Investigation time (sec)	138.038	174.208	116.917	77.7778		Circadian time	CT00	CT12	CT00	CT12
	157.491	124.057	89.7231	128.929		Investigation time (sec)	65.6323	118.218	31.3647	53.7538
	201.068	200.501	128.195	69.97			152.886	162.763	68.7354	76.3764
	160.16	160.627	152.085	97.2973			92.2923	286.787	37.7044	104.137
	148.582	144.211	73.5736	116.55			155.632	178.218	85.3647	125.754
	116.283	167.267	81.8151	76.2429			140.886	162.763	98.7354	58.3764
Mean of	153.60 ± 11.51	161.81 ± 10.67	107.05 ± 12.42	94.46 ± 9.82			182.292	160.787	121.704	104.137
standard error							162.226	144.254	78.645	90.51
							155.998	168.114	95.887	120.999
						Mean of standard error	1.8.48 ± 13.85	172.74 ± 17.52	77.27 ± 10.85	91.76 ± 9.56
The investigation time (sec) were summarized in tables, and each subject mouse spent in the sniffing zone of each chamber during the social interaction test were measured.

## Sheet: related to Figure 3b and 3c
Raw data of investigation time (sec) related to indicated figures
The investigation time (sec) were summarized in tables, and each subject mouse spent in the sniffing zone of each chamber during the social interaction test were measured.
Figure 3b
Group	Pre-test of control					Group	Microinjection of SR8278 (16ug)
Side	Empty		Novel mouse				in DR of control
Circadian time	CT00	CT12	CT00	CT12		Side	Empty		Novel mouse
Investigation time (sec)	47.3807	77.7778	95.9626	163.597		Circadian time	CT00	CT12	CT00	CT12
	70.1034	108.725	255.989	170.494		Investigation time (sec)	84.7514	96.2095	79.98	104.892
	77.4171	66.8669	157.264	158.058			117.594	119.726	124.965	114.274
	118.785	94.6572	168.468	189.329			131.4	128.889	123	144.703
Mean of	78.42 ± 21.07	87.01 ± 13.04	169.42 ± 32.96	170.37 ± 6.81			141.287	120.929	116.189	95.9062
standard error						Mean of	118.76 ± 17.44	116.44 ± 9.96	111.03 ± 10.52	114.94 ± 10.60
						standard error
Figure 3c
Group	Pre-test of control					Group	Microinjection of SR8278 (16ug)
Side	Novel mouse		Familiar mouse				in DR of control
Circadian time	CT00	CT12	CT00	CT12		Side	Novel mouse		Familiar mouse
Investigation time (sec)	170.504	161.261	94.1942	50.3503		Circadian time	CT00	CT12	CT00	CT12
	103.176	96.1628	36.2575	40.7741		Investigation time (sec)	90.2035	100.067	46.3463	38.8388
	117.351	87.9213	74.4745	48.682			143.744	112.269	44.044	77.8111
	127.529	138.752	67.5084	73.2924			150.475	151.679	72.5548	34.0737
Mean of	129.64 ± 14.51	121.02 ± 17.43	169.42 ± 32.96	170.37 ± 6.81			125.996	126.554	84.1154	78.5879
standard error						Mean of	127.60 ± 13.49	122.64 ± 11.09	61.77 ± 9.86	57.33 ± 12.09
						standard error

## Sheet: related to Figure 3d and 3e
Raw data of investigation time (sec) related to indicated figures
The investigation time (sec) were summarized in tables, and each subject mouse spent in the sniffing zone of each chamber during the social interaction test were measured.
Figure 3d
Group	Pre-test of					Group	Microinjection of GSK4112 (32ng)
	5-HTDR REV-ERBα cKO						in DR of 5-HTDR REV-ERBα cKO
Side	Empty		Novel mouse			Side	Empty		Novel mouse
Circadian time	CT00	CT12	CT00	CT12		Circadian time	CT00	CT12	CT00	CT12
Investigation time (sec)	187.888	175.709	118.619	64.7648		Investigation time (sec)	53.9873	105.772	152.319	175.175
	108.442	75.342	112.379	107.407			125.058	113.113	138.272	134.635
	101.301	91.5249	129.263	81.0811			110.11	141.508	136.236	162.162
	151.818	224.658	87.5542	141.842			75.5088	88.1548	199.266	148.715
	128.495	131.765	141.341	130.464			134.301	129.496	270.204	156.356
Mean of	135.59 ± 15.75	139.80 ± 27.42	117.83 ± 9.03	105.11 ± 14.50				55.689		240.207
standard error								144.311		227.327
								97.3638		258.759
						Mean of	99.79 ± 15.20	109.43 ± 10.49	179.26 ± 25.42	187.92 ± 16.64
						standard error
Figure 3e
Group	Pre-test of					Group	Microinjection of GSK4112 (32ng)
	5-HTDR REV-ERBα cKO						in DR of 5-HTDR REV-ERBα cKO
Side	Novel mouse		Familiar mouse			Side	Novel mouse		Familiar mouse
Circadian time	CT00	CT12	CT00	CT12		Circadian time	CT00	CT12	CT00	CT12
Investigation time (sec)	82.716	112.079	64.4645	91.992		Investigation time (sec)	220.087	114.181	41.308	67.4007
	186.286	156.423	69.2025	83.7838			158.592	172.239	84.6179	76.3096
	137.137	192.259	102.669	106.24			152.686	272.706	102.069	83.6837
	129.463	208.709	49.5162	81.4815			173.322	144.611	181.356	64.2643
	197.231	181.849	70.1368	127.628			260.761	239.273	123.524	90.357
Mean of	146.57 ± 20.74	170.26 ± 16.84	71.20 ± 8.69	98.23 ± 8.53				184.885		128.295
standard error								254.321		65.5656
								131.532		133.8
						Mean of	193.09 ± 20.64	189.22 ± 21.12	106.57 ± 23.07	88.71 ± 9.79
						standard error

## Sheet: related to Figure 6
Raw data of investigation time (sec) related to indicated figures
The investigation time (sec) were summarized in tables, and each subject mouse spent in the sniffing zone of each chamber during the social interaction test were measured.
Figure 6d						Figure 6e
Group	Control					Group	5-HTDR-NAc-specific
Side	Empty		Novel mouse				REV-ERBα cKO
Circadian time	CT00	CT12	CT00	CT12		Side	Empty		Novel mouse
Investigation time (sec)	73.974	68.4685	127.261	191.058		Circadian time	CT00	CT12	CT00	CT12
	113.981	94.7948	146.513	201.502		Investigation time (sec)	111.411	99.9333	101.034	134.944
	77.3106	97.2639	210.344	153.387			80.2469	114.712	77.6443	127.185
	108.799	84.5846	201.319	234.368			113.981	112.795	134.513	141.502
	83.1832	93.6937	208.976	258.992			138.172	121.121	146.28	113.647
Mean of	91.45 ± 8.31	87.76 ± 5.28	178.88 ± 17.48	207.86 ± 18.18			217.985	120.153	86.3197	82.3824
standard error						Mean of	91.45 ± 8.31	87.76 ± 5.28	178.88 ± 17.48	207.86 ± 18.18
						standard error
Figure 6f						Figure 6g
Group	Control					Group	5-HTDR-NAc-specific
Side	Empty		Novel mouse				REV-ERBα cKO
Circadian time	CT00	CT12	CT00	CT12		Side	Empty		Novel mouse
Investigation time (sec)	200.18	175.048	67.6677	91.2246		Circadian time	CT00	CT12	CT00	CT12
	230.797	188.268	145.405	93.5669		Investigation time (sec)	88.5886	165.899	67.6677	91.0244
	139.173	154.428	66.1157	82.616			252.018	197.485	145.405	109.443
	198.432	208.008	91.0577	145.179			144.985	171.772	66.665	108.111
	217.985	258.125	129.863	113.413			257.257	208.008	62.5959	133.179
Mean of	197.31 ± 15.71	196.78 ± 17.65	100.02 ± 16.17	105.20 ± 11.19			198.432	217.985	91.0577	129.863
standard error						Mean of	188.26 ± 32.20	192.23 ± 10.13	86.68 ± 15.51	114.32 ± 7.75
						standard error

## Sheet: related to Figure 7
Raw data of investigation time (sec) related to indicated figures
The investigation time (sec) were summarized in tables, and each subject mouse spent in the sniffing zone of each chamber during the social interaction test were measured.
Figure 7c
Circadian time	CT00							Circadian time	CT12
Group	Control inhibition - off			Control inhibition - on				Group	Control inhibition - off			Control inhibition - on
side	empty	novel	index	empty	novel	index		side	empty	novel	index	empty	novel	index
Absolute time	53.667	135.135	0.4315	68.043	85.2853	0.11245		Absolute time	50.032	146.713	0.4914	62.229	81.1812	0.13215
	32.887	136.37	0.6114	49.757	81.4481	0.24154			52.186	125.359	0.41214	51.797	83.8505	0.2363
	44.147	114.882	0.44479	49.667	94.995	0.31334			46.773	112.346	0.4121	66.35	90.357	0.1532
	48.208	127.494	0.45125	39.325	60.4271	0.21154			73.552	162.229	0.3761	74.568	93.2266	0.1112
Mean of	44.727 ± 3.41	128.470 ± 3.82	0.485 ± 0.03	51.698 ± 4.63	80.539 ± 5.64	0.220 ± 0.03		Mean of	55.636 ± 4.71	136.662 ± 8.58	0.423 ±0.02	63.736 ± 3.67	8.154 ± 2.16	0.158 ± 0.02
standard error								standard error
Figure 7d
Circadian time	CT00							Circadian time	CT12
Group	Control activation - off			Control activation - on				Group	Control activation - off			Control activation - on
side	empty	novel	index	empty	novel	index		side	empty	novel	index	empty	novel	index
Absolute time	81.718	162.763	0.3315	71.517	221.855	0.51245		Absolute time	69.856	139.106	0.3314	66.471	217.684	0.53215
	43.865	139.439	0.5214	39.491	180.848	0.64154			54.533	130.998	0.41214	40.968	184.318	0.6363
	54.305	184.288	0.54479	27.171	162.396	0.71334			60.026	144.178	0.4121	56.321	184.985	0.5332
	49.736	119.219	0.41125	43.626	186.92	0.62154			88.152	142.643	0.2361	94.125	225.592	0.4112
Mean of	57.406 ± 6.49	151.427 ± 10.93	0.452 ± 0.04	45.451 ± 7.25	188.005 ± 9.63	0.622 ± 0.03		Mean of	68.142 ± 5.72	139.231 ± 2.28	0.348 ±0.03	64.471 ± 8.67	203.145 ± 8.37	0.528 ± 0.04
standard error								standard error
Figure 7e
Circadian time	CT00							Circadian time	CT12
Group	5-HTDR-specific REV-ERBα cKO inhibition - off			5-HTDR-specific REV-ERBα cKO inhibition - on				Group	5-HTDR-specific REV-ERBα cKO inhibition - off			5-HTDR-specific REV-ERBα cKO inhibition - on
side	empty	novel	index	empty	novel	index		side	empty	novel	index	empty	novel	index
Investigation time (sec)	134.996	118.553	-0.06485	52.968	187.321	0.559131		Investigation time (sec)	132.36	150.115	0.062857	26.703	166.7	0.723865
	76.486	123.487	0.235038	72.564	163.598	0.385475			146.626	126.471	-0.0738	99.117	154.521	0.218435
	150.779	138.324	-0.04308	68.114	159.74	0.402124			114.927	156.116	0.151965	82.68	183.584	0.378961
	173.21	158.448	-0.04451	69.001	190.324	0.46784			96.891	138.183	0.175653	184.064	176.115	-0.02207
	115.604	120.466	0.020596	159.839	158.426	-0.00444			176.815	156.176	-0.06198	112.855	177.584	0.222866
Mean of	130.215 ± 16.42	131.856 ± 7.50	0.021 ± 0.06	84.497 ± 19.13	171.882 ± 6.98	0.362 ± 0.10		Mean of	133.524 ± 13.67	145.412 ± 5.76	0.051 ±0.05	101.084 ± 25.40	171.701 ± 5.08	0.304 ± 0.12
standard error								standard error
Figure 7f
Circadian time	CT00							Circadian time	CT12
Group	5-HTDR-specific REV-ERBα cKO activation - off			5-HTDR-specific REV-ERBα cKO activation - on				Group	5-HTDR-specific REV-ERBα cKO activation - off			5-HTDR-specific REV-ERBα cKO activation - on
side	empty	novel	index	empty	novel	index		side	empty	novel	index	empty	novel	index
Investigation time (sec)	110.998	118.218	0.0315	120.051	150.471	0.11245		Investigation time (sec)	103.815	135.225	0.1314	117.583	125.395	0.03215
	159.241	124.763	-0.1214	174.413	160.501	-0.04154			194.948	155.634	-0.11214	103.743	136.486	0.1363
	131.885	144.253	0.04479	105.223	155.663	0.19334			118.926	148.956	0.1121	188.98	144.553	-0.1332
	133.742	167.224	0.11125	148.686	155.232	0.02154			140.04	150.53	0.0361	99.716	135.219	0.15112
Mean of	133.966 ± 7.65	138.615 ± 8.54	0.017 ±0.04	137.093 ± 11.90	155.467 ± 1.59	0.071 ± 0.04		Mean of	139.433 ± 15.45	147.586 ± 3.38	0.042 ± 0.04	127.505 ± 16.15	135.413 ± 3.04	0.047 ± 0.05
standard error								standard error
